# Supplementary material for: Worldwide Surveillance Actions and Initiatives of Drinking Water Quality: A Scoping Review
Source: Int J Environ Res Public Health. 2022 Dec 29;20(1):559. doi: 10.3390/ijerph20010559 (PMC9819457; doi:10.3390/ijerph20010559)
Supplement: Supplementary file 1 [file ijerph-20-00559-s001.zip]

Archive with 1 entries (1 files):
- ijerph-2097056-supplementary.pdf
